# Supplementary material for: Development and Validation of a Novel Ferroptosis-Related LncRNA Signature for Predicting Prognosis and the Immune Landscape Features in Uveal Melanoma
Source: Front Immunol. 2022 Jun 14;13:922315. doi: 10.3389/fimmu.2022.922315 (PMC9238413; doi:10.3389/fimmu.2022.922315)
Supplement: Supplementary file 1 [file DataSheet_1.xlsx]

## Sheet: GO
NAME	SIZE	ES	NES	NOM p-val	FDR q-val	FWER p-val	RANK AT MAX	LEADING EDGE
GOBP_REGULATION_OF_TYPE_2_IMMUNE_RESPONSE	30	0.742027	1.6741	0.0125	0.257691	0.048	8828	tags=70%, list=16%, signal=83%
GOBP_MACROPHAGE_ACTIVATION_INVOLVED_IN_IMMUNE_RESPONSE	18	0.7431	1.62073	0.003861	0.108017	0.077	8692	tags=67%, list=16%, signal=79%
GOBP_IMMUNOLOGICAL_MEMORY_PROCESS	17	0.777901	1.64612	0.00622407	0.121174	0.062	8256	tags=71%, list=15%, signal=83%
GOBP_LIPOPOLYSACCHARIDE_MEDIATED_SIGNALING_PATHWAY	58	0.685924	1.66614	0.00811359	0.142876	0.053	6428	tags=55%, list=12%, signal=62%
GOBP_MATURE_B_CELL_DIFFERENTIATION_INVOLVED_IN_IMMUNE_RESPONSE	26	0.706957	1.61532	0.01417	0.100325	0.083	8166	tags=58%, list=15%, signal=68%
GOBP_ACTIVATION_OF_INNATE_IMMUNE_RESPONSE	145	0.594403	1.59048	0.015748	0.101674	0.118	8685	tags=55%, list=16%, signal=65%
GOBP_SPLEEN_DEVELOPMENT	33	0.587883	1.51536	0.0162272	0.0872639	0.236	6300	tags=45%, list=11%, signal=51%
GOBP_TYPE_2_IMMUNE_RESPONSE	36	0.711259	1.63461	0.0185567	0.108893	0.066	8828	tags=69%, list=16%, signal=83%
GOBP_INNATE_IMMUNE_RESPONSE_ACTIVATING_SIGNAL_TRANSDUCTION	117	0.590873	1.57968	0.0197239	0.0801061	0.132	9405	tags=57%, list=17%, signal=69%
GOBP_NATURAL_KILLER_CELL_ACTIVATION_INVOLVED_IN_IMMUNE_RESPONSE	31	0.672746	1.58591	0.0201613	0.0886883	0.124	11518	tags=42%, list=21%, signal=53%
GOBP_IMMUNE_RESPONSE_TO_TUMOR_CELL	21	0.709371	1.59824	0.0202429	0.116417	0.107	5437	tags=52%, list=10%, signal=58%
GOBP_POSITIVE_REGULATION_OF_CYTOKINE_PRODUCTION_INVOLVED_IN_IMMUNE_RESPONSE	53	0.682412	1.58918	0.0203252	0.0935167	0.12	8828	tags=66%, list=16%, signal=79%
GOBP_T_HELPER_1_TYPE_IMMUNE_RESPONSE	41	0.704274	1.57351	0.0226804	0.0750138	0.139	8916	tags=63%, list=16%, signal=76%
GOBP_NEGATIVE_REGULATION_OF_IMMUNE_SYSTEM_PROCESS	395	0.571506	1.59794	0.0239521	0.101865	0.107	9630	tags=54%, list=17%, signal=65%
GOBP_REGULATION_OF_INNATE_IMMUNE_RESPONSE	311	0.58715	1.56971	0.0257426	0.073935	0.143	9405	tags=57%, list=17%, signal=68%
GOBP_REGULATORY_T_CELL_DIFFERENTIATION	35	0.761786	1.58092	0.0264766	0.0853132	0.131	7985	tags=66%, list=14%, signal=77%
GOBP_T_CELL_ACTIVATION_INVOLVED_IN_IMMUNE_RESPONSE	110	0.64706	1.56761	0.0269151	0.071191	0.144	8916	tags=53%, list=16%, signal=63%
GOBP_MYD88_INDEPENDENT_TOLL_LIKE_RECEPTOR_SIGNALING_PATHWAY	34	0.617723	1.49592	0.029703	0.0847451	0.262	9104	tags=59%, list=16%, signal=70%
GOBP_CYTOKINE_PRODUCTION_INVOLVED_IN_IMMUNE_RESPONSE	93	0.634056	1.55051	0.0365112	0.0769318	0.175	7963	tags=56%, list=14%, signal=65%
GOBP_POSITIVE_REGULATION_OF_TYPE_2_IMMUNE_RESPONSE	16	0.757828	1.57391	0.039604	0.0802207	0.139	8828	tags=75%, list=16%, signal=89%
GOBP_DENDRITIC_CELL_DIFFERENTIATION	46	0.637696	1.55552	0.0400802	0.0763147	0.165	7019	tags=57%, list=13%, signal=65%
GOBP_REGULATION_OF_T_HELPER_1_TYPE_IMMUNE_RESPONSE	27	0.710786	1.53003	0.0413223	0.0845458	0.213	8129	tags=59%, list=15%, signal=69%
GOBP_POSITIVE_REGULATION_OF_IMMUNE_EFFECTOR_PROCESS	217	0.60348	1.54573	0.0422535	0.0766685	0.184	9065	tags=56%, list=16%, signal=66%
GOBP_T_CELL_DIFFERENTIATION_INVOLVED_IN_IMMUNE_RESPONSE	72	0.643428	1.49591	0.0439331	0.0819202	0.262	8916	tags=60%, list=16%, signal=71%
GOBP_LYMPHOCYTE_ACTIVATION_INVOLVED_IN_IMMUNE_RESPONSE	188	0.58251	1.49848	0.0462185	0.0858902	0.257	9023	tags=49%, list=16%, signal=59%
GOBP_MAST_CELL_ACTIVATION_INVOLVED_IN_IMMUNE_RESPONSE	47	0.559543	1.45861	0.0465116	0.087086	0.337	9065	tags=51%, list=16%, signal=61%
GOBP_RESPONSE_TO_CORTICOSTEROID	152	0.488196	1.38949	0.0474308	0.0978508	0.459	8056	tags=41%, list=15%, signal=48%
GOBP_LEUKOCYTE_HOMEOSTASIS	79	0.547956	1.43794	0.0476191	0.0941899	0.368	7168	tags=46%, list=13%, signal=52%
GOBP_NEGATIVE_REGULATION_OF_IMMUNE_RESPONSE	146	0.584547	1.51736	0.0482897	0.0930342	0.233	8422	tags=55%, list=15%, signal=65%
GOBP_CHEMOKINE_PRODUCTION	93	0.522279	1.45193	0.0524272	0.0868994	0.345	5919	tags=41%, list=11%, signal=46%
GOBP_REGULATION_OF_IMMUNE_EFFECTOR_PROCESS	462	0.586259	1.50441	0.0554415	0.0911136	0.247	10101	tags=56%, list=18%, signal=69%
GOBP_REGULATION_OF_PRODUCTION_OF_MOLECULAR_MEDIATOR_OF_IMMUNE_RESPONSE	146	0.572081	1.48696	0.0571429	0.0803362	0.274	7963	tags=48%, list=14%, signal=56%
GOBP_T_CELL_MEDIATED_IMMUNITY	101	0.655928	1.49171	0.057377	0.0801372	0.271	8828	tags=64%, list=16%, signal=76%
GOBP_POSITIVE_REGULATION_OF_PRODUCTION_OF_MOLECULAR_MEDIATOR_OF_IMMUNE_RESPONSE	99	0.585079	1.48289	0.0610998	0.0787273	0.28	9023	tags=53%, list=16%, signal=63%
GOBP_GRANULOCYTE_DIFFERENTIATION	33	0.564854	1.47022	0.0612648	0.083085	0.31	9065	tags=52%, list=16%, signal=62%
GOBP_NATURAL_KILLER_CELL_MEDIATED_IMMUNITY	67	0.660363	1.49569	0.062249	0.0796492	0.262	8898	tags=64%, list=16%, signal=76%
GOBP_TOLL_LIKE_RECEPTOR_SIGNALING_PATHWAY	154	0.502439	1.40085	0.0623782	0.0990773	0.439	7296	tags=45%, list=13%, signal=51%
GOBP_IMMUNE_RESPONSE_REGULATING_SIGNALING_PATHWAY	500	0.598518	1.50152	0.064257	0.0870477	0.253	11579	tags=66%, list=21%, signal=82%
GOBP_TOLERANCE_INDUCTION	28	0.715669	1.45459	0.0645161	0.0877923	0.344	7963	tags=68%, list=14%, signal=79%
GOBP_POSITIVE_REGULATION_OF_T_HELPER_1_TYPE_IMMUNE_RESPONSE	15	0.756539	1.48321	0.0647182	0.0807945	0.28	6623	tags=60%, list=12%, signal=68%
GOMF_CHEMOKINE_ACTIVITY	47	0.681751	1.51705	0.0666667	0.0893753	0.233	12149	tags=77%, list=22%, signal=98%
GOBP_NEGATIVE_REGULATION_OF_IMMUNE_EFFECTOR_PROCESS	125	0.544368	1.42879	0.078629	0.0926047	0.385	8422	tags=51%, list=15%, signal=60%
GOMF_CHEMOKINE_BINDING	33	0.64188	1.47256	0.0790514	0.0836562	0.307	8368	tags=64%, list=15%, signal=75%
GOBP_REGULATION_OF_ADAPTIVE_IMMUNE_RESPONSE	168	0.584786	1.43521	0.0791667	0.0940219	0.373	9023	tags=54%, list=16%, signal=65%
GOBP_T_HELPER_17_TYPE_IMMUNE_RESPONSE	32	0.628436	1.40641	0.0807453	0.099527	0.43	5011	tags=47%, list=9%, signal=52%
GOBP_REGULATION_OF_HUMORAL_IMMUNE_RESPONSE	137	0.681781	1.50375	0.0811881	0.0883387	0.25	11898	tags=70%, list=22%, signal=89%
GOBP_NEGATIVE_REGULATION_OF_ADAPTIVE_IMMUNE_RESPONSE	52	0.617161	1.4234	0.0824742	0.093903	0.399	5433	tags=50%, list=10%, signal=55%
GOMF_OPSONIN_BINDING	15	0.610136	1.41271	0.084453	0.0993999	0.418	3290	tags=47%, list=6%, signal=50%
GOMF_IMMUNE_RECEPTOR_ACTIVITY	133	0.608085	1.46724	0.0896414	0.0828578	0.314	7608	tags=62%, list=14%, signal=71%
GOBP_B_CELL_ACTIVATION_INVOLVED_IN_IMMUNE_RESPONSE	79	0.52629	1.37762	0.090535	0.101224	0.468	7608	tags=44%, list=14%, signal=51%
GOBP_COMPLEMENT_ACTIVATION_ALTERNATIVE_PATHWAY	18	0.651429	1.4114	0.0914634	0.0981327	0.421	15834	tags=56%, list=29%, signal=78%
GOBP_POSITIVE_REGULATION_OF_ADAPTIVE_IMMUNE_RESPONSE	102	0.585419	1.39932	0.0971074	0.0963332	0.442	9023	tags=55%, list=16%, signal=65%
GOBP_NEGATIVE_REGULATION_OF_INNATE_IMMUNE_RESPONSE	64	0.554285	1.40129	0.102041	0.100522	0.436	9345	tags=58%, list=17%, signal=69%
GOBP_HUMORAL_IMMUNE_RESPONSE	369	0.56961	1.42944	0.11245	0.0941858	0.385	11547	tags=54%, list=21%, signal=67%
GOBP_REGULATION_OF_MAST_CELL_ACTIVATION_INVOLVED_IN_IMMUNE_RESPONSE	30	0.516456	1.31962	0.11811	0.1267	0.552	9848	tags=57%, list=18%, signal=69%
GOBP_REGULATION_OF_T_HELPER_17_TYPE_IMMUNE_RESPONSE	21	0.642559	1.34075	0.121649	0.117655	0.521	5011	tags=43%, list=9%, signal=47%
GOBP_POSITIVE_REGULATION_OF_DEFENSE_RESPONSE_TO_VIRUS_BY_HOST	31	0.601077	1.36504	0.134969	0.10664	0.494	5497	tags=48%, list=10%, signal=54%
GOBP_PRODUCTION_OF_MOLECULAR_MEDIATOR_OF_IMMUNE_RESPONSE	285	0.561062	1.39434	0.135628	0.0965698	0.452	12042	tags=60%, list=22%, signal=76%
GOBP_ADAPTIVE_IMMUNE_RESPONSE_BASED_ON_SOMATIC_RECOMBINATION_OF_IMMUNE_RECEPTORS_BUILT_FROM_IMMUNOGLOBULIN_SUPERFAMILY_DOMAINS	352	0.592283	1.3996	0.139394	0.0979732	0.442	11547	tags=63%, list=21%, signal=79%
GOBP_POSITIVE_REGULATION_OF_HUMORAL_IMMUNE_RESPONSE	22	0.612505	1.32683	0.140281	0.125757	0.542	6328	tags=45%, list=11%, signal=51%
GOBP_LYMPHOCYTE_MEDIATED_IMMUNITY	346	0.59951	1.39672	0.143149	0.0964166	0.447	11568	tags=64%, list=21%, signal=81%
GOBP_NEGATIVE_REGULATION_OF_CYTOKINE_PRODUCTION_INVOLVED_IN_IMMUNE_RESPONSE	26	0.616192	1.37038	0.146245	0.104777	0.485	7449	tags=58%, list=13%, signal=67%
GOBP_CELLULAR_RESPONSE_TO_CORTICOSTEROID_STIMULUS	60	0.490639	1.28346	0.148649	0.145046	0.606	11313	tags=48%, list=20%, signal=61%
GOBP_ANTIMICROBIAL_HUMORAL_RESPONSE	142	0.436392	1.26684	0.154618	0.154565	0.627	11758	tags=40%, list=21%, signal=51%
GOBP_NEGATIVE_REGULATION_OF_PRODUCTION_OF_MOLECULAR_MEDIATOR_OF_IMMUNE_RESPONSE	39	0.542701	1.3056	0.155102	0.131946	0.574	7541	tags=49%, list=14%, signal=56%
GOMF_PATTERN_RECOGNITION_RECEPTOR_ACTIVITY	23	0.594544	1.32566	0.168	0.124488	0.545	4483	tags=35%, list=8%, signal=38%
GOBP_MYD88_DEPENDENT_TOLL_LIKE_RECEPTOR_SIGNALING_PATHWAY	35	0.5041	1.25085	0.173913	0.163522	0.645	7282	tags=46%, list=13%, signal=53%
GOMF_ANTIGEN_BINDING	153	0.709299	1.43482	0.176	0.0919997	0.374	11961	tags=80%, list=22%, signal=101%
GOBP_COMPLEMENT_ACTIVATION	167	0.638776	1.36459	0.259557	0.105219	0.497	11961	tags=66%, list=22%, signal=85%
GOBP_HUMORAL_IMMUNE_RESPONSE_MEDIATED_BY_CIRCULATING_IMMUNOGLOBULIN	145	0.680427	1.38935	0.265182	0.0964164	0.46	11961	tags=72%, list=22%, signal=91%
GOBP_B_CELL_MEDIATED_IMMUNITY	215	0.584194	1.30948	0.267748	0.131702	0.57	11997	tags=65%, list=22%, signal=82%
GOBP_POSITIVE_REGULATION_OF_MYELOID_LEUKOCYTE_CYTOKINE_PRODUCTION_INVOLVED_IN_IMMUNE_RESPONSE	16	0.529568	1.17314	0.282209	0.214614	0.727	7963	tags=44%, list=14%, signal=51%
GOBP_FC_RECEPTOR_MEDIATED_STIMULATORY_SIGNALING_PATHWAY	144	0.542193	1.2395	0.297189	0.169904	0.657	11898	tags=69%, list=22%, signal=87%
GOBP_IMMUNOGLOBULIN_PRODUCTION_INVOLVED_IN_IMMUNOGLOBULIN_MEDIATED_IMMUNE_RESPONSE	54	0.452103	1.14037	0.330677	0.239476	0.753	7608	tags=41%, list=14%, signal=47%
GOBP_PHAGOCYTOSIS_RECOGNITION	87	0.586503	1.21798	0.387795	0.184436	0.679	13477	tags=70%, list=24%, signal=93%
GOBP_CALCINEURIN_MEDIATED_SIGNALING	46	0.384221	1.10487	0.307551	0.268197	0.789	5561	tags=30%, list=10%, signal=34%
GOBP_ANTIMICROBIAL_HUMORAL_IMMUNE_RESPONSE_MEDIATED_BY_ANTIMICROBIAL_PEPTIDE	78	0.397676	1.09907	0.322382	0.270139	0.794	10472	tags=37%, list=19%, signal=46%
GOBP_SOMATIC_DIVERSIFICATION_OF_IMMUNE_RECEPTORS	75	0.389366	1.01555	0.491054	0.343614	0.839	7867	tags=36%, list=14%, signal=42%
GOBP_ORGAN_OR_TISSUE_SPECIFIC_IMMUNE_RESPONSE	41	0.351184	0.98858	0.455102	0.363711	0.847	6592	tags=24%, list=12%, signal=28%
GOBP_RESPONSE_TO_CORTICOSTERONE	20	0.4719	0.950505	0.575397	0.404505	0.871	5710	tags=30%, list=10%, signal=33%
GOBP_V_D_J_RECOMBINATION	16	0.401378	0.881794	0.624254	0.480962	0.894	8916	tags=38%, list=16%, signal=45%
GOBP_ANTIBACTERIAL_HUMORAL_RESPONSE	61	0.292548	0.788859	0.821946	0.601155	0.935	10472	tags=30%, list=19%, signal=36%

## Sheet: KEGG
NAME	SIZE	ES	NES	NOM p-val	FDR q-val	FWER p-val	RANK AT MAX	LEADING EDGE
KEGG_PROTEASOME	46	0.825874	1.73747	0	0.0149813	0.008	4080	tags=76%, list=7%, signal=82%
KEGG_CYTOSOLIC_DNA_SENSING_PATHWAY	55	0.665367	1.60921	0.0157171	0.0637298	0.046	7357	tags=40%, list=13%, signal=46%
KEGG_LEISHMANIA_INFECTION	70	0.682206	1.59605	0.0216963	0.0495611	0.05	6026	tags=56%, list=11%, signal=62%
KEGG_NATURAL_KILLER_CELL_MEDIATED_CYTOTOXICITY	132	0.645217	1.58407	0.0220441	0.0446614	0.06	9374	tags=58%, list=17%, signal=69%
KEGG_TOLL_LIKE_RECEPTOR_SIGNALING_PATHWAY	102	0.604464	1.55344	0.0215264	0.050431	0.081	8598	tags=50%, list=16%, signal=59%
KEGG_LEUKOCYTE_TRANSENDOTHELIAL_MIGRATION	116	0.53423	1.53112	0.0185185	0.0556792	0.093	10952	tags=55%, list=20%, signal=69%
KEGG_VIRAL_MYOCARDITIS	68	0.605142	1.50683	0.0628803	0.0623051	0.111	5705	tags=54%, list=10%, signal=61%
KEGG_CELL_ADHESION_MOLECULES_CAMS	131	0.598962	1.49324	0.0549898	0.0632412	0.132	8867	tags=58%, list=16%, signal=69%
KEGG_PRIMARY_IMMUNODEFICIENCY	35	0.71137	1.46349	0.0992063	0.072117	0.149	5384	tags=51%, list=10%, signal=57%
KEGG_RIG_I_LIKE_RECEPTOR_SIGNALING_PATHWAY	71	0.558394	1.45282	0.0410959	0.069677	0.153	8658	tags=34%, list=16%, signal=40%
KEGG_CHEMOKINE_SIGNALING_PATHWAY	188	0.54261	1.44682	0.074	0.0676109	0.159	9848	tags=52%, list=18%, signal=63%
KEGG_NOD_LIKE_RECEPTOR_SIGNALING_PATHWAY	62	0.591966	1.4405	0.0598802	0.0653801	0.164	10912	tags=55%, list=20%, signal=68%
KEGG_INTESTINAL_IMMUNE_NETWORK_FOR_IGA_PRODUCTION	46	0.680602	1.43399	0.140816	0.0632032	0.17	9100	tags=70%, list=16%, signal=83%
KEGG_SYSTEMIC_LUPUS_ERYTHEMATOSUS	135	0.499884	1.35358	0.147177	0.0953691	0.237	6634	tags=33%, list=12%, signal=37%
KEGG_T_CELL_RECEPTOR_SIGNALING_PATHWAY	108	0.540973	1.34494	0.111111	0.0934906	0.243	7601	tags=44%, list=14%, signal=51%
