# Supplementary material for: Development and Validation of a Novel Ferroptosis-Related LncRNA Signature for Predicting Prognosis and the Immune Landscape Features in Uveal Melanoma
Source: Front Immunol. 2022 Jun 14;13:922315. doi: 10.3389/fimmu.2022.922315 (PMC9238413; doi:10.3389/fimmu.2022.922315)
Supplement: Supplementary file 2 [file DataSheet_2.xlsx]

## Sheet: uniCox
ID	HR	HR.95L	HR.95H	P-value
AC034236.2	0.739833	0.298358	1.83455	0.515469
AC108449.2	1.36357	0.758108	2.45258	0.300499
AC138207.5	2.12825	0.912115	4.96586	0.0806075
AC023983.2	1.28908	0.905605	1.83494	0.158667
AL031186.1	0.874496	0.389235	1.96474	0.745397
AC005332.6	0.89554	0.71409	1.1231	0.339553
MIR4435.2HG	7.07627	2.63757	18.9847	0.000101864
AL928654.2	0.90331	0.651086	1.25324	0.54271
SNHG10	0.62223	0.323686	1.19613	0.154774
CD27.AS1	1.02332	0.814422	1.28579	0.843156
AL391834.2	0.864587	0.551436	1.35557	0.525999
AC124016.1	1.24975	0.779589	2.00346	0.354499
AC117500.2	0.163071	0.0275989	0.96352	0.045396
PSMB8.AS1	1.20856	1.0773	1.35581	0.00124134
AC024060.2	0.783723	0.552899	1.11091	0.170975
AP006621.3	0.335373	0.137591	0.817461	0.0162458
KDM7A.DT	2.59461	1.53473	4.38644	0.000372422
MAP4K3.DT	1.47008	1.07488	2.0106	0.0158676
AC005696.1	0.659679	0.360388	1.20752	0.177453
AC011468.1	0.314196	0.0980497	1.00683	0.0513538
RPARP.AS1	0.546963	0.236649	1.26419	0.158087
AC021078.1	0.971951	0.35324	2.67436	0.956066
AC000123.1	4.43772	1.10279	17.8578	0.0359318
AL049840.3	1.3168	0.771569	2.24731	0.312935
AC107375.1	0.83537	0.446487	1.56297	0.573588
GAS5.AS1	0.866673	0.285339	2.63239	0.800701
LINC00342	0.830084	0.596394	1.15534	0.269607
PTOV1.AS2	0.68929	0.357688	1.32831	0.266259
AC091271.1	0.293398	0.090646	0.949652	0.04074
AL157871.2	1.48918	1.04858	2.11493	0.0260828
CD2BP2.DT	1.29656	1.00301	1.67604	0.04738
NARF.IT1	0.336927	0.106313	1.06779	0.0645273
AC112491.1	1.22046	0.82322	1.80939	0.321357
AC012615.1	0.701279	0.425071	1.15697	0.164779
AC132872.3	0.735822	0.279222	1.93908	0.534929
AL136295.6	0.0968495	0.0144126	0.650809	0.0163109
AC024075.2	0.853899	0.647666	1.1258	0.262788
AC100814.1	1.65934	1.12696	2.44323	0.0103045
MIR181A2HG	0.0424311	0.00347251	0.518471	0.0133489
HLX.AS1	0.710079	0.27806	1.81332	0.474141
HCG20	0.396967	0.154981	1.01679	0.0541954
AC007406.4	0.900678	0.489574	1.65699	0.736627
AC004148.1	0.739195	0.476527	1.14665	0.177317
GAS5	0.997716	0.992147	1.00332	0.423251
AL354920.1	0.789102	0.517406	1.20347	0.271373
THAP9.AS1	0.974854	0.837023	1.13538	0.743323
AC005899.6	0.841233	0.340363	2.07917	0.708046
AC110285.1	0.972989	0.938255	1.00901	0.139836
AC005281.1	0.184355	0.0122467	2.77517	0.221637
MAGI2.AS3	0.836849	0.47994	1.45917	0.530079
LINC00339	0.840092	0.698807	1.00994	0.0636428
DUBR	0.163971	0.0230912	1.16436	0.0706361
AL360181.2	0.485407	0.174382	1.35118	0.166437
TMEM147.AS1	0.322362	0.123198	0.843497	0.0210678
AL117336.2	0.357976	0.119241	1.07468	0.0670189
AF131215.5	0.949792	0.561499	1.6066	0.847682
LINC00173	0.540793	0.244516	1.19606	0.129043
AC027644.3	1.30716	0.853786	2.00129	0.217736
AC005674.1	0.268418	0.07032	1.02458	0.0542999
FLJ20021	1.09576	0.887171	1.35338	0.39601
LINC00667	0.70569	0.494953	1.00615	0.0540968
MIR210HG	1.48139	0.525055	4.1796	0.457735
MELTF.AS1	0.266637	0.0699626	1.01619	0.0528145
LINC00685	0.353882	0.113333	1.105	0.0737591
PURPL	1.52983	0.961636	2.43374	0.0726824
AC120053.1	1.25992	0.855085	1.85641	0.242678
LINC00622	1.35136	0.932426	1.95853	0.111739
LINC01560	0.28566	0.07695	1.06045	0.06117
AP001007.1	0.727169	0.557069	0.949208	0.01911
AL354733.3	0.798902	0.352307	1.81161	0.590943
LINC00589	1.12208	0.974048	1.29261	0.110557
AC027307.2	0.879574	0.741706	1.04307	0.14016
AC027348.1	0.0412291	0.00359796	0.472445	0.0103897
AC011477.2	0.893112	0.340814	2.34042	0.818105
AC091563.1	2.27792	1.20373	4.3107	0.0114145
AL441992.1	1.25756	0.947271	1.66947	0.112909
ZNF529.AS1	0.140897	0.0332648	0.596789	0.00779495
THUMPD3.AS1	0.228133	0.0556356	0.935457	0.040108
AC009562.1	0.882578	0.701901	1.10976	0.285159
AC008555.4	0.239467	0.0868929	0.659942	0.00571865
NNT.AS1	0.858493	0.630441	1.16904	0.332773
MIR3142HG	0.982513	0.948036	1.01824	0.33307
LENG8.AS1	0.659796	0.332256	1.31023	0.234831
AC026471.4	0.82886	0.580012	1.18447	0.302772
AC090044.1	0.422763	0.176369	1.01338	0.0535852
WASL.DT	0.505803	0.25471	1.00442	0.0514918
AC021979.2	0.949905	0.399809	2.25687	0.907335
AC093484.4	0.98091	0.471283	2.04163	0.958899
RAB30.DT	0.774592	0.415718	1.44327	0.421155
AC015802.1	0.554971	0.191058	1.61204	0.279118
AL391422.4	0.469507	0.281613	0.782765	0.00374236
LINC01531	1.06306	1.02494	1.1026	0.00103107
AC019080.5	0.33951	0.0937902	1.22899	0.0998005
AL031600.1	0.710659	0.511565	0.987236	0.0416943
LINC01273	0.341681	0.0546227	2.13732	0.250972
AC067852.2	0.924152	0.65032	1.31329	0.65998
AC073896.4	0.973053	0.82039	1.15412	0.753727
AC008840.1	1.60689	0.485601	5.31732	0.437257
AC090825.1	0.258279	0.059769	1.1161	0.0698516
MRPL20.AS1	0.980914	0.762777	1.26143	0.880633
AC024075.1	0.353448	0.108985	1.14626	0.0831746
AC008438.1	0.811446	0.239707	2.74687	0.737
AC136475.3	24.1574	4.81334	121.242	0.000109224
WDR5B.DT	0.0601031	0.00561261	0.64362	0.0201141
AL606834.1	1.0303	0.350091	3.0321	0.956779
AP003486.1	0.865865	0.405055	1.85091	0.71021
LINC00623	4.84793	1.73972	13.5093	0.00253656
Z98200.1	0.75378	0.508064	1.11833	0.160226
AC008591.1	2.68988	1.20869	5.98619	0.0153358
ZBTB11.AS1	0.282345	0.0931083	0.85619	0.0254651
LINC01004	0.761349	0.367274	1.57826	0.463504
AC092279.1	0.906605	0.28118	2.92316	0.869614
AC034231.1	0.150251	0.0344596	0.655123	0.0116392
PVT1	1.45849	1.14731	1.85408	0.00205393
INE1	0.292357	0.0669832	1.27603	0.101894
AP000254.2	1.46042	1.03514	2.06042	0.0310352
AL031985.3	0.833315	0.248223	2.79754	0.767921
AC015909.3	0.238054	0.0662039	0.855986	0.0279408
AL050341.2	0.658947	0.391433	1.10928	0.116492
AC008735.2	0.874516	0.50316	1.51995	0.634478
AC011481.1	0.352422	0.0997908	1.24462	0.105223
SNHG32	0.993113	0.987485	0.998773	0.017152
AC012313.2	0.058427	0.0057347	0.595274	0.0164866
PRRT3.AS1	0.585966	0.343705	0.998985	0.0495654
BAIAP2.DT	0.627287	0.418192	0.940929	0.024178
AL391988.1	4.10427	1.65786	10.1607	0.00226583
AC008736.1	2.13522	1.34999	3.37716	0.00118317
AC079807.1	0.69952	0.193149	2.53342	0.586269
ZNF528.AS1	0.14933	0.0290315	0.76811	0.0228648
SOS1.IT1	1.23039	1.03619	1.46099	0.0180035
AC009812.4	1.26664	1.0839	1.48018	0.00294435
PITPNA.AS1	0.841987	0.719759	0.984971	0.0316189
AL022332.1	0.737327	0.564704	0.962719	0.0251464
AL391684.1	0.362133	0.104553	1.2543	0.109045
A1BG.AS1	0.20331	0.0654289	0.631753	0.00588916
AL031673.1	0.865312	0.384229	1.94874	0.726901
AGAP2.AS1	0.950104	0.896833	1.00654	0.0821083
RFX5.AS1	1.04755	0.43359	2.53089	0.917784
ZNF790.AS1	0.44843	0.191422	1.05051	0.0648164
NIFK.AS1	0.567678	0.265574	1.21344	0.144063
AC103706.1	1.50187	1.08807	2.07304	0.0133906
LINC00645	0.00105061	7.17e-12	153879	0.474657
LINC00641	0.857086	0.490252	1.4984	0.588448
TNFRSF14.AS1	0.986085	0.737856	1.31782	0.924549
AC005261.1	0.946973	0.758133	1.18285	0.631134
LINC.PINT	0.280309	0.0665996	1.17978	0.0828301
FGD5.AS1	0.890393	0.799938	0.991075	0.0336711
AC010834.3	0.932716	0.34956	2.48873	0.889368
ZFAS1	0.996595	0.987091	1.00619	0.485335
AC093010.2	0.741967	0.555416	0.991176	0.0433884
AC021016.1	5.1688	1.60486	16.6472	0.00591136
AC009506.1	0.457867	0.0834928	2.51091	0.368296
AC015922.3	1.06423	0.919675	1.23149	0.403305
AL512791.1	0.463438	0.12441	1.72635	0.251707
STX17.AS1	0.272982	0.0972204	0.7665	0.0137094
AC008610.1	0.287138	0.0941088	0.876095	0.0283519
AL133330.1	0.660825	0.328715	1.32847	0.24493
AC015813.1	0.916176	0.542861	1.54621	0.743014
AL445222.1	0.235085	0.050731	1.08937	0.0642341
AC138207.2	0.174954	0.0540062	0.566763	0.00365183
AC063948.1	0.483024	0.159351	1.46414	0.198404
LINC01547	1.25211	0.626432	2.5027	0.524591
MRPL20.DT	0.766419	0.449499	1.30679	0.328497
AC093726.1	0.633209	0.328729	1.21971	0.171885
SLC25A21.AS1	0.0117638	0.000126564	1.09342	0.0546886
SNHG15	1.12498	0.920136	1.37543	0.250828
AC093110.1	1.26919	0.478662	3.36529	0.631852
A2M.AS1	0.512117	0.26175	1.00196	0.0506723
MIR23AHG	0.995595	0.74416	1.33199	0.976288
FLJ16779	1.00162	0.640141	1.56723	0.994339
AC006058.1	0.480744	0.165918	1.39294	0.177217
LINC00526	0.251081	0.0703334	0.896324	0.0332919
AL035425.1	0.0972379	0.00421978	2.24069	0.145405
AL118558.3	0.803809	0.543395	1.18902	0.274277
AP005121.1	1.40932	0.964729	2.05879	0.0760177
AP001029.1	0.499595	0.144027	1.73298	0.274162
AC245884.8	0.479003	0.152974	1.49989	0.206277
AC020915.2	0.291984	0.0745069	1.14425	0.0772957
LINC02604	0.867413	0.635171	1.18457	0.370987
AL008729.1	0.425676	0.182052	0.995324	0.0487491
BANCR	1.01503	1.00217	1.02807	0.021896
AL121899.1	0.11383	0.0152868	0.84761	0.033891
NAMA	1.64463	0.84512	3.20051	0.143033
AC011462.4	0.581358	0.206855	1.63388	0.303595
AC024896.1	0.959994	0.834471	1.1044	0.567965
HCG11	0.772853	0.523932	1.14004	0.193889
AC010326.3	0.882815	0.701053	1.1117	0.289291
AC026691.1	0.149959	0.015258	1.47383	0.103671
LINC00294	0.881699	0.401232	1.93751	0.753952
EMSLR	1.11178	0.910344	1.35778	0.298828
FOXD2.AS1	1.42413	0.941444	2.15429	0.0940849
AC137894.1	0.0449917	0.00389961	0.519091	0.0129392
AC008393.1	0.785546	0.296038	2.08447	0.627836
LINC02062	0.492773	0.142276	1.70672	0.264182
SCGB1B2P	0.0348141	0.00341294	0.355126	0.00460182
BOLA3.AS1	0.535667	0.304103	0.943558	0.0306882
AL136368.1	0.0902087	0.0157042	0.518183	0.00699616
AC021087.4	2.05106	1.2493	3.36738	0.00451275
CHL1.AS2	0.0020899	7.76e-06	0.562904	0.0306776
AL355596.1	0.28469	0.0673078	1.20415	0.0877323
AL122035.1	0.854638	0.337281	2.16557	0.74055
AL022328.2	0.705583	0.380875	1.30711	0.267609
SNHG11	1.28984	0.787521	2.11255	0.311983
AL049840.5	1.11079	0.994356	1.24087	0.062916
AL355488.1	0.67632	0.316305	1.4461	0.31315
TONSL.AS1	2.64486	1.16275	6.01619	0.0203642
AL109976.1	2.66245	1.11842	6.33808	0.0269072
SCAMP1.AS1	0.90555	0.660498	1.24152	0.537737
TRAM2.AS1	1.04994	0.672373	1.63954	0.830287
AC009113.1	0.436555	0.197224	0.966315	0.0409056
ARIH2OS	0.0912507	0.0145079	0.573941	0.0107186
SH3RF3.AS1	1.44849	0.587825	3.56929	0.420678
LINC02728	0.213952	0.0373615	1.22521	0.0833007
SPART.AS1	0.395073	0.167576	0.931414	0.0338092
AC008443.4	0.440277	0.214025	0.905705	0.0258084
AL162274.2	0.688308	0.329767	1.43667	0.319793
AC002128.1	0.388486	0.131334	1.14915	0.0875016
AC010319.5	0.105475	0.00380685	2.92237	0.184445
AP001469.3	0.642609	0.243087	1.69876	0.37261
AC083843.2	0.877108	0.564631	1.36252	0.559568
LINC01137	1.58036	0.963801	2.59135	0.0697031
SNHG4	0.938866	0.663848	1.32782	0.721314
AC024361.1	0.508478	0.157323	1.64344	0.258491
RNASEH1.AS1	1.15303	0.900397	1.47654	0.259125
AC068473.5	0.631409	0.369471	1.07905	0.0926264
AC005332.3	0.885953	0.589702	1.33103	0.559851
AC016747.1	1.80772	1.31936	2.47686	0.000228867
NUTM2A.AS1	0.327362	0.114585	0.935251	0.0370742
AC005288.1	0.993059	0.834132	1.18227	0.937611
TEX41	0.734581	0.546216	0.987904	0.0413037
CFAP58.DT	0.216068	0.0480772	0.971046	0.0456859
HM13.IT1	0.677032	0.191581	2.39257	0.544809
AC087741.1	0.79048	0.384526	1.62501	0.522521
AC009495.2	0.770018	0.537314	1.1035	0.154592
AL022322.1	1.21378	0.768876	1.91613	0.405578
AC022509.3	1.14752	0.298873	4.40593	0.841111
AL354836.1	1.36321	1.04991	1.77	0.0200424
AC015922.2	1.02719	0.901403	1.17053	0.687292
TRAF3IP2.AS1	0.378015	0.106265	1.34471	0.132962
AP006623.1	0.423203	0.147765	1.21206	0.109216
AC110285.2	0.809177	0.645721	1.01401	0.0658974
AC098484.1	0.800089	0.274026	2.33607	0.683299
AC004803.1	0.0517494	0.00581849	0.460256	0.00790973
TMEM161B.AS1	0.811793	0.392197	1.6803	0.574278
CNNM3.DT	0.0973243	0.0164334	0.576386	0.0102559
AL390728.5	1.03831	0.620975	1.73611	0.886034
AL596202.1	0.5074	0.179921	1.43093	0.199641
AC005332.1	0.883586	0.444977	1.75452	0.723615
AC018529.2	1.33668	0.836419	2.13615	0.225059
AC015871.3	0.671748	0.39116	1.15361	0.149288
PAXIP1.DT	0.685025	0.431993	1.08627	0.107793
AL136295.7	0.489352	0.17684	1.35414	0.168764
GAS6.AS1	1.3381	0.928711	1.92795	0.11804
LINC00106	0.56079	0.248028	1.26794	0.164643
AC009902.2	6.59007	1.54225	28.1595	0.0109391
HHLA3	0.990841	0.925027	1.06134	0.793024
OIP5.AS1	1.14339	0.973936	1.34232	0.101574
ST3GAL6.AS1	0.832032	0.708856	0.976611	0.0244821
AL162171.1	0.20203	0.0385744	1.05811	0.0583439
LINC00909	0.698301	0.428766	1.13728	0.149007
Z95115.1	0.432344	0.170705	1.095	0.0769674
AC016888.1	0.606189	0.346572	1.06028	0.0793001
IDI2.AS1	0.692652	0.51239	0.936331	0.016954
AC027097.1	1.31319	0.478925	3.6007	0.596516
LINC02021	0.104516	0.0101044	1.08108	0.0581499
AC099850.3	1.3669	0.621606	3.0058	0.436928
AC139100.2	0.554846	0.204383	1.50626	0.247659
AL158212.3	0.346872	0.114016	1.05529	0.0621581
AL590560.3	0.524985	0.235076	1.17242	0.115969
PTOV1.AS1	0.706641	0.344415	1.44983	0.343656
AC011731.1	0.706375	0.316907	1.57449	0.395329
LURAP1L.AS1	0.0553092	0.00562877	0.543477	0.0130287
APTR	0.717083	0.424043	1.21263	0.214713
AC010542.5	0.545599	0.150326	1.98021	0.35695
AC103563.2	0.477354	0.194446	1.17188	0.106564
RAD51.AS1	0.819011	0.553135	1.21269	0.31876
USP46.DT	0.641544	0.352778	1.16668	0.145744
AP001021.2	0.601866	0.271772	1.33289	0.210715
AC010969.2	1.9288	1.06756	3.48484	0.0295129
HCP5	1.04222	1.01416	1.07105	0.00298026
PDCD4.AS1	0.704342	0.540966	0.917059	0.00924124
AC011477.1	0.686009	0.385795	1.21984	0.199389
BTF3.DT	0.186257	0.0305623	1.13511	0.0683745
AC008764.2	0.607034	0.36672	1.00483	0.0522303
AC145423.2	0.441284	0.154486	1.26052	0.126604
AC092747.4	0.846016	0.458967	1.55947	0.592024
AC093227.1	0.428165	0.16716	1.09671	0.0771274
ATP6V0E2.AS1	0.394579	0.111996	1.39017	0.14782
AC092164.1	0.144583	0.0234015	0.893279	0.0373947
AC132192.2	0.786529	0.312827	1.97754	0.609725
AC005261.3	1.12308	0.660979	1.90823	0.667812
STK32A.AS1	1.18858	1.02976	1.3719	0.0182405
AL049840.4	1.49215	0.842043	2.64417	0.170372
AC007038.1	0.915411	0.269571	3.10856	0.887322
AC121154.1	0.929657	0.790943	1.0927	0.376319
NEAT1	0.990932	0.968279	1.01412	0.440106
CTBP1.DT	1.28181	0.691146	2.37725	0.430817
DICER1.AS1	0.150295	0.0328509	0.687609	0.0145774
EIF3J.DT	0.911503	0.554503	1.49835	0.714814
MAPKAPK5.AS1	0.681748	0.492931	0.942893	0.0205934
AC009283.1	0.876311	0.564777	1.35969	0.5558
AL359921.2	0.955454	0.457901	1.99365	0.903355
AC018645.3	0.690198	0.488489	0.975197	0.0355207
AL450326.1	1.06698	0.702783	1.61992	0.760871
SLC25A25.AS1	0.3017	0.0791153	1.15051	0.0793158
AC103691.1	0.766984	0.42637	1.3797	0.37586
AC093297.2	0.987239	0.740621	1.31598	0.930213
OTUD6B.AS1	1.14009	0.981568	1.32422	0.0860872
AC090617.5	0.32812	0.118277	0.910259	0.0323082
AC009495.1	0.972963	0.824095	1.14872	0.746317
AC009974.1	0.355032	0.0897703	1.40412	0.139905
AL121985.1	2.27175	1.30374	3.95847	0.00377795
AL118558.4	0.773936	0.464377	1.28985	0.325451
AL139349.1	0.646063	0.220406	1.89377	0.425931
SNHG21	0.533038	0.17136	1.65809	0.277201
AC079848.1	0.00215656	1.2e-05	0.386202	0.0203734
AC004816.1	0.113698	0.0151292	0.854452	0.0346164
AC009159.3	0.545426	0.203845	1.45939	0.227366
SNHG16	0.806097	0.704267	0.922649	0.00175771
AC083799.1	0.644915	0.417808	0.995472	0.0476524
MSC.AS1	0.607269	0.361098	1.02126	0.0600212
ELOA.AS1	0.620833	0.22051	1.74792	0.366737
AC063923.2	0.88341	0.352687	2.21277	0.791309
SH3PXD2A.AS1	1.78104	1.25196	2.53372	0.00133001
LINC01352	0.79543	0.391212	1.61731	0.527302
AC009812.1	1.18156	0.753059	1.8539	0.467877
AC127024.5	0.474789	0.17097	1.3185	0.152894
AC037459.2	0.684215	0.246124	1.9021	0.466951
MHENCR	0.729257	0.460186	1.15565	0.178916
AC009120.2	0.616855	0.3258	1.16793	0.13798
AC002467.1	1.45848	0.360852	5.8948	0.596392
AC015726.1	0.97823	0.429459	2.22823	0.958207
LINC00653	0.444292	0.173569	1.13727	0.0906981
CHROMR	0.822285	0.376642	1.79521	0.623305
AC008892.1	0.00836746	0.000291542	0.240152	0.00522495
SNHG20	0.948836	0.547966	1.64297	0.851277
AC005034.3	0.660993	0.346422	1.26121	0.209135
AC009118.3	1.08244	0.390053	3.00389	0.879095
ZSCAN16.AS1	0.6211	0.401031	0.961935	0.0328557
FAM218A	0.361978	0.100884	1.29879	0.11902
AC073896.3	0.442642	0.153112	1.27967	0.132406
SNHG12	0.962325	0.796837	1.16218	0.689985
AL132989.1	0.674331	0.37929	1.19888	0.179551
AC022306.2	0.56149	0.186127	1.69384	0.305598
ZNF22.AS1	0.466445	0.122147	1.78123	0.264631
AC068580.1	0.51731	0.164641	1.62541	0.259165
AC015802.5	0.897837	0.242658	3.32201	0.871747
RASSF8.AS1	0.386493	0.100608	1.48474	0.166239
AC097359.2	0.453631	0.255012	0.806946	0.00714787
GDNF.AS1	0.707178	0.399516	1.25176	0.234355
AC135050.6	1.12281	0.995069	1.26695	0.0601424
AC124798.1	1.82245	1.2343	2.69086	0.00253835
AL118516.1	0.748512	0.528321	1.06047	0.103179
LINC01355	0.651379	0.269923	1.57191	0.340237
AC068870.2	0.654427	0.426677	1.00375	0.0520361
AC015909.2	0.00415783	2.11e-05	0.820686	0.0420275
ASMTL.AS1	0.690673	0.382966	1.24562	0.218696
MYLK.AS1	0.0928995	0.014853	0.58105	0.011073
U62317.1	2.08816	1.14085	3.82209	0.0169771
LINC01089	0.780821	0.413714	1.47368	0.445203
AL031963.3	0.0451692	0.00538803	0.378665	0.00430197
CCDC18.AS1	0.521015	0.203692	1.33268	0.173634
NALT1	0.163209	0.0322593	0.825718	0.0284172
AP005233.2	1.32703	1.00024	1.76058	0.0498082
AL122010.1	1.06341	0.689954	1.63902	0.780591
LINC02328	3.00711	1.43442	6.30408	0.00355457
PSMA3.AS1	0.887145	0.719974	1.09313	0.260981
AC004253.1	0.541278	0.208099	1.4079	0.208194
AL691432.2	0.669581	0.48778	0.91914	0.0130781
LOH12CR2	0.417202	0.122938	1.41581	0.160846
AC018904.1	1.36679	1.15315	1.62001	0.000314405
AC055720.2	1.29502	1.10447	1.51844	0.00145421
ST20.AS1	1.47311	0.934996	2.32093	0.0948849
CAHM	0.213263	0.0397498	1.14418	0.0714163
CYTOR	2.50096	1.4993	4.17183	0.00044595
AP005436.2	0.655987	0.386438	1.11355	0.118384
TMCC1.AS1	0.315507	0.103137	0.965171	0.0431656
AC007637.1	2.03	0.727032	5.66809	0.176543
HAR1A	1.37688	0.29362	6.45666	0.685004
AL359076.1	1.69558	0.566908	5.07134	0.344854
OSER1.DT	0.686607	0.460082	1.02466	0.0656671
GSEC	1.79298	1.10258	2.91568	0.0185928
AC002550.2	1.26827	0.463686	3.46895	0.643422
ZNNT1	1.02453	0.535359	1.96067	0.941661
SNHG14	1.29142	0.579723	2.87684	0.531434
DLGAP1.AS2	0.937078	0.375413	2.33907	0.889255
PANK2.AS1	0.275689	0.0408846	1.85899	0.185764
AC095057.3	0.896691	0.324745	2.47595	0.833336
AL021707.6	0.463262	0.182251	1.17756	0.10597
AC008771.1	0.537335	0.27556	1.04779	0.0683099
CHASERR	1.0987	0.810235	1.48987	0.544672
AC092535.5	1.17922	1.06206	1.3093	0.00201756
AL031775.1	2.93133	0.95553	8.99262	0.0600499
NORAD	1.00005	0.976767	1.0239	0.996411
AC145098.1	1.96893	0.808597	4.79432	0.135682
CKMT2.AS1	0.761355	0.524554	1.10506	0.151454
HCG18	0.621307	0.327878	1.17733	0.144462
ACVR2B.AS1	0.000871073	1.04e-06	0.72752	0.0401075
AP002748.4	0.152558	0.0376306	0.618487	0.0084696
AC017104.1	1.36171	1.06638	1.73884	0.0133168
DHRS4.AS1	0.734211	0.536653	1.0045	0.05337
AL049840.2	0.641248	0.22972	1.79	0.396236
AC093673.1	2.05263	1.22481	3.43996	0.00633918
AL139287.1	0.85387	0.632697	1.15236	0.301685
EBLN3P	0.873569	0.672614	1.13456	0.31086
LINC00174	0.78564	0.408153	1.51225	0.470248
AL133325.3	0.531748	0.224089	1.2618	0.151993
SYN3.AS1	0.0049838	2.86e-05	0.86807	0.0440406
AC023157.2	0.516899	0.1273	2.09887	0.356011
AC093752.2	0.310063	0.0837164	1.14839	0.0796278
AC100810.1	0.991165	0.833774	1.17827	0.919882
YTHDF3.AS1	1.72314	1.18403	2.50773	0.00447895
AL451069.1	1.31646	1.02912	1.68402	0.0286375
NUP50.DT	1.38424	0.869392	2.20397	0.170634
MIR600HG	0.673179	0.253022	1.79103	0.427978
AC006042.1	1.13792	0.617461	2.09709	0.678705
AC104129.1	1.25533	1.11753	1.41013	0.00012654
JPX	0.779024	0.499306	1.21544	0.271209
AC104083.1	1.1311	0.390862	3.27325	0.820247
Z99572.1	0.26171	0.0642477	1.06606	0.0613883
AL365330.1	0.355021	0.148293	0.849936	0.0200715
AC004812.2	0.475501	0.164562	1.37396	0.16971
UBR5.AS1	1.38072	0.98796	1.92961	0.058887
MIR22HG	2.19663	1.38217	3.49101	0.000870755
AC018647.2	0.591687	0.291676	1.20028	0.145914
AC108010.1	0.546219	0.199903	1.4925	0.238341
GABPB1.AS1	0.675791	0.360534	1.26671	0.221543
AP003352.1	1.23812	0.852823	1.7975	0.261453
AL137779.2	0.419487	0.187166	0.940182	0.0348788
ANKRD10.IT1	0.953815	0.834916	1.08965	0.486367
LYRM4.AS1	0.394035	0.169352	0.916811	0.0306529
AC022150.2	0.586811	0.285528	1.206	0.146968
LINC00511	1.04401	0.455909	2.39074	0.918846
AL135999.1	0.412089	0.115911	1.46506	0.170733
SNHG3	0.896844	0.748423	1.0747	0.238202
AC087752.3	0.994662	0.448316	2.20682	0.989498
AC006504.7	0.815434	0.286581	2.32023	0.702147
TMEM44.AS1	0.361387	0.169104	0.772308	0.00861982
SUGT1.DT	0.930951	0.337796	2.56566	0.88998
SBF2.AS1	1.80237	0.611501	5.31243	0.285447
KCTD21.AS1	0.478047	0.171432	1.33306	0.158379
AC018529.1	1.23363	1.09333	1.39192	0.000653015
AC010186.3	0.181342	0.0400677	0.82073	0.0266622
AC009318.2	0.986822	0.441773	2.20434	0.974193
Z83843.1	0.426907	0.157548	1.15679	0.0942101
AC005019.2	0.569962	0.252546	1.28633	0.175839
AC015849.3	0.507742	0.194013	1.32879	0.16733
ST7.AS1	0.1592	0.031301	0.809702	0.0268062
AL355297.3	1.08087	0.541495	2.15751	0.825469
ATP1A1.AS1	0.392962	0.127988	1.20652	0.10269
AC090198.1	1.68336	0.896979	3.15917	0.104919
SH3BP5.AS1	0.186231	0.0332887	1.04186	0.0557112
AC015802.3	0.874197	0.485197	1.57507	0.654453
AP001372.2	1.01372	0.535403	1.91937	0.966621
AL161421.1	1.78663	0.787261	4.05462	0.165165
AC084018.1	0.835913	0.538335	1.29798	0.424696
AC087379.1	0.0755986	0.00620036	0.921745	0.042988
AC010359.2	0.276555	0.0595207	1.28498	0.100998
AC027796.4	0.901844	0.168912	4.81508	0.903782
AC015912.3	5.16075	0.678145	39.2738	0.112995
AL513190.1	0.901631	0.497941	1.6326	0.732476
ZNF674.AS1	0.589628	0.19229	1.808	0.355465
LINC01003	0.719248	0.472084	1.09582	0.12502
AC004076.2	0.506873	0.21133	1.21573	0.127928
MALAT1	0.912973	0.821381	1.01478	0.0914143
AL022328.1	0.357728	0.109904	1.16437	0.0877805
PPP1R14B.AS1	9.32693	2.74911	31.6435	0.000340391
FLJ37453	0.468751	0.141409	1.55384	0.215284
AC048341.2	0.800416	0.580383	1.10387	0.174649
AC011450.1	0.211593	0.0418485	1.06985	0.0603385
AC093157.1	1.70309	0.533602	5.43575	0.368542
AC009495.3	0.681544	0.332522	1.39691	0.295065
LINC00467	1.47027	0.692129	3.12327	0.316006
AL645608.1	0.543191	0.1713	1.72246	0.299975
AC012467.2	0.439106	0.181602	1.06174	0.0677047
AC016065.1	0.493342	0.166466	1.46208	0.202426
AL513320.1	0.470706	0.15984	1.38616	0.171499
ZNF213.AS1	0.349249	0.134332	0.908011	0.0309346
AC026356.1	1.20068	0.403749	3.57061	0.74223
AC008124.1	0.455768	0.153251	1.35545	0.157644
LINC01278	0.536524	0.368425	0.781319	0.00116738
AC084824.4	0.935724	0.481612	1.81802	0.844576
AC025265.1	1.1049	0.919127	1.32821	0.288202
AC016876.1	0.715067	0.473491	1.0799	0.110819
AL023284.4	1.36823	0.423952	4.41572	0.59996
AL035587.1	0.180762	0.0400831	0.815182	0.0260233
AC036214.2	1.64485	1.05335	2.56851	0.0286308
AC074117.1	0.343059	0.0995974	1.18165	0.0899905
AC064807.1	1.25393	0.45194	3.4791	0.66385
LINC00518	0.8918	0.810198	0.981621	0.019344
LINC01184	0.831056	0.398499	1.73314	0.62167
AP006621.2	0.458451	0.208308	1.00897	0.052651
AC010883.1	0.233151	0.0455687	1.19291	0.0804327
AC040970.1	1.43385	1.15974	1.77275	0.000871783
LINC00963	1.58429	1.23491	2.03252	0.000294714
AL136531.1	0.0775101	0.00809533	0.742134	0.0265073
NRSN2.AS1	0.931309	0.554506	1.56416	0.787932
AC068338.2	1.2451	0.488233	3.1753	0.646269
AC125257.1	1.81121	0.952916	3.44256	0.0698659
KMT2E.AS1	0.711395	0.412278	1.22753	0.221164
LINC01963	1.95049	1.22921	3.09502	0.0045682
AC104825.1	0.259872	0.088332	0.764544	0.0143811
LRRC8C.DT	0.76277	0.294207	1.97758	0.577444
AC020558.2	0.293443	0.0751707	1.14551	0.0776549
AL355990.1	1.23345	0.799675	1.90252	0.34266
PAXIP1.AS2	0.574049	0.183545	1.79537	0.340058
PP7080	1.04902	0.990093	1.11145	0.104715
AC138696.2	1.24507	1.03576	1.49668	0.0195913
Z97989.1	0.513735	0.179212	1.47269	0.215136
AC007383.1	0.972556	0.677448	1.39622	0.880108
ZKSCAN2.DT	0.446824	0.130325	1.53196	0.200034
AC092171.2	1.03165	0.826925	1.28707	0.782466
SPINT1.AS1	0.276904	0.102353	0.749129	0.0114455
AC016590.3	0.287267	0.0593681	1.39001	0.121
LINC01909	1.14105	0.759333	1.71464	0.525433
AL139289.1	0.367008	0.141214	0.953832	0.0396899
AL117379.1	0.532072	0.166923	1.69599	0.286059
RTCA.AS1	1.14838	0.534826	2.46582	0.722696
LINC00265	0.95987	0.431915	2.13318	0.919929
AC139795.2	0.596972	0.162091	2.19862	0.438005
AC090589.3	0.53063	0.193051	1.45851	0.21931
AC008556.1	6.65009	1.14467	38.6345	0.034818
AL359504.1	0.719881	0.301588	1.71833	0.459047
WAC.AS1	0.929064	0.768256	1.12353	0.447988
ZNF667.AS1	0.513487	0.313584	0.840825	0.00807303
SRP14.AS1	1.04812	0.51295	2.14165	0.897429
AC009237.14	1.40078	0.935963	2.09644	0.101365
PXN.AS1	0.439044	0.131225	1.46893	0.181581
AL604028.1	1.14578	0.695159	1.88849	0.59351
ENTPD3.AS1	0.0508956	0.00702941	0.368503	0.00319494
VIM.AS1	1.20539	0.400846	3.62476	0.739476
ZBED5.AS1	0.912659	0.772556	1.07817	0.282451
MIR4453HG	0.410525	0.136932	1.23076	0.111989
AC010761.1	1.30466	0.640799	2.65628	0.463482
AC016727.1	0.46068	0.10432	2.03437	0.306411
